# Supplementary material for: The High-Efficiency Degradation of Multiple Mycotoxins by Lac-W Laccase in the Presence of Mediators
Source: Toxins (Basel). 2024 Nov 4;16(11):477. doi: 10.3390/toxins16110477 (PMC11598361; doi:10.3390/toxins16110477)
Supplement: Supplementary file 1 [file toxins-16-00477-s001.zip]

Archive with 1 entries (1 files):
- toxins-3272023-supplementary.pdf
